# Supplementary material for: Negative Acts in the Courtroom: Characteristics, Distribution, and Frequency among a National Cohort of Danish Prosecutors
Source: Behav Sci (Basel). 2024 Apr 16;14(4):332. doi: 10.3390/bs14040332 (PMC11047697; doi:10.3390/bs14040332)
Supplement: Supplementary file 1 [file behavsci-14-00332-s001.zip]

Archive with 1 entries (1 files):
- behavsci-2931294-supplementary.pdf
